# Supplementary material for: Clinical Outcomes of Angiotensin II Therapy in Vasoplegic Shock: A Systematic Review and Meta-Analysis
Source: Life (Basel). 2024 Aug 29;14(9):1085. doi: 10.3390/life14091085 (PMC11432909; doi:10.3390/life14091085)
Supplement: Supplementary file 1 [file life-14-01085-s001.zip]

Archive with 1 entries (1 files):
- life-3145625-supplementary.pdf
